# Supplementary material for: Association and Genetic Expression between Genes Involved in HPA Axis and Suicide Behavior: A Systematic Review
Source: Genes (Basel). 2021 Oct 13;12(10):1608. doi: 10.3390/genes12101608 (PMC8536196; doi:10.3390/genes12101608)
Supplement: Supplementary file 1 [file genes-12-01608-s001.zip]

Archive with 1 entries (1 files):
- genes-1376416-supplementary.pdf
